# Supplementary material for: The Lepidopteran KAAT1 and CAATCH1: Orthologs to Understand Structure–Function Relationships in Mammalian SLC6 Transporters
Source: Neurochem Res. 2021 Jul 24;47(1):111–26. doi: 10.1007/s11064-021-03410-1 (PMC8310414; doi:10.1007/s11064-021-03410-1)
Supplement: Supplementary file 1 — Supplementary file1 (XLSX 19 kb) [file 11064_2021_3410_MOESM1_ESM.xlsx]

## Sheet: Ac.number weblogo
TABELLA SLC6			Hs	dm	ms	tn	ae	ag		Aa
										WP_010881359	LeuT
SLC6A1	hGAT1		NP_003033.3	NP_726594.2	Q25512(sost S65673)	AAF70819
	SLC6A2	hNET	NP_001034.1
	SLC6A3	hDAT	NP_001035.1	NP_523763.2
	SLC6A4	hSERT	NP_001036.1	NP_523846.2	AAN59781.1
	SLC6A5	hGlyT2	NP_004202.4
	SLC6A6	hTAUT	NP_003034.2
	SLC6A8	Hct1	NP_005620.1
	SLC6A9	hGlyT1	NP_008865.2
	SLC6A10	hCreaT(parziale)	AAA96028.1
	SLC6A11	hGAT3	NP_055044.1
	SLC612	hBGT1	NP_003035.3
	SLC6A13	hGAT2	NP_057699.2
	SLC6A14	Hatb0	NP_009162.1	NP_611836.2
	SLC6A17
	SLC6A19	hB0AT	NP_001003841.1
	SLC6A20	hIMINO	NP_064593.1
		NATs		NP_726868.1	AAC24190.1			XP_309846.3	nat6
				NP_611364.2	AAF18560.1			XP_309840.2	nat8
				NP_610755.2
				NP_648293.1
				NP_610517.1
				NP_609726.1
		AAT1		NP_611340.1			AAR08269.1

## Sheet: Ac.number fig slc6 tree
gruppo	specie	SLC6	proteina	acc. Number
batteria	Candidatus_Stahlbacteria			HID92521.1
batteria	Zixibacteria			NQS99185.1
batteria	Aquifex aeolicus			WP_010881359
batteria	Nitrospira sp.			HIE65659.1
batteria	Chlamydiales bacterium			NCF71315.1
batteria	Moorea sp			NES86806.1
batteria	Cyanothece sp.			NET35458.1
batteria	Euhalothece natronophila			WP_146294423.1
batteria	Candidatus Omnitrophica bacterium			PIQ89566.1
insecta	Drosophila melanogaster	SLC6		NP_611064.2
insecta	Drosophila melanogaster	SLC6		NP_723310.1
insecta	Drosophila melanogaster	SLC6		NP_609140.2
insecta	Drosophila melanogaster	SLC6A17		NP_726868.1
mammalia	Rattus norvegicus	SLC6A18	B_0_AT3	NP_058859.1
mammalia	Mus musculus	SLC6A18	B_0_AT3	NP_001035782.1
mammalia	Homo sapiens	SLC6A18	B_0_AT3	NP_872438.2
teleosteli fish	Danio rerio	SLC6A18	B_0_AT3	NP_001108369.1
teleosteli fish	Danio rerio	SLC6A19	B_0_AT1	NP_001091648.1
teleosteli fish	Salmo salar	SLC6A19	B_0_AT1	NP_001135287.1
batteria	Aequorivita sp. 609			MBB6682400.1
mammalia	Rattus norvegicus	SLC6A19	B_0_AT1	NP_001034811.1
mammalia	Mus musculus	SLC6A19	B_0_AT1	NP_083154.1
mammalia	Homo sapiens	SLC6A19	B_0_AT1	NP_001003841.1
aves	Gallus gallus	SLC6A20		XP_418798.3
mammalia	Homo sapiens	SLC6A20		NP_064593.1
mammalia	Mus musculus	SLC6A20		NP_035861.2
insecta	Drosophila melanogaster	SLC6A17		NP_611340.1
mammalia	Mus musculus	SLC6A17		NP_001280618.1
mammalia	Rattus norvegicus	SLC6A17		NP_001028251.1
mammalia	Homo sapiens	SLC6A17		NP_001010898.1
aves	Gallus gallus	SLC6A17		XP_417942.3
teleosteli fish	Danio rerio	NTT4_S		NP_001243653.1
teleosteli fish	Salmo salar	SLC6A15	B_0_AT2-like	XP_013981187.1
teleosteli fish	Danio rerio	SLC6A15	B_0_AT2	NP_001232001.1
mammalia	Rattus norvegicus	SLC6A15	B_0_AT2	NP_758824.1
mammalia	Mus musculus	SLC6A15	B_0_AT2	CAJ29896.1
mammalia	Homo sapiens	SLC6A15	B_0_AT2	NP_877499.1
aves	Gallus gallus	SLC6A15	B_0_AT2	XP_416124.1
mammalia	Homo sapiens	SLC6A16	NTT5	NP_054756.2
mammalia	Rattus norvegicus	SLC6A16	NTT5	XP_006223349.1
mammalia	Mus musculus	SLC6A16	NTT5	NP_001311464.1
insecta	Drosophila melanogaster	SLC6A9_	GlyT	NP_611836.2
mammalia	Rattus norvegicus	SLC6A14	B_0+	NP_001032633.1
mammalia	Mus musculus	SLC6A14	B_0+	NP_064433.3
mammalia	Homo sapiens	SLC6A14	B_0+	NP_009162.1
aves	Gallus gallus	SLC6A14	B_0+	XP_003641183.1
teleosteli fish	Danio rerio	SLC6A14	B_0+	NP_001313379.1
mammalia	Mus musculus	SLC6A5	GlyT2	NP_001139485.1
mammalia	Rattus norvegicus	SLC6A5	GlyT2	XP_008757532.1
mammalia	Homo sapiens	SLC6A5	GlyT2	NP_004202.4
teleosteli fish	Danio rerio	SLC6A5	GlyT2	NP_001009557.1
mammalia	Homo sapiens	SLC6A7	ProT	NP_055043.2
teleosteli fish	Salmo salar	SLC6A2	ProT	NP_001167328.1
teleosteli fish	Danio rerio	SLC6A7	ProT	XP_005161359.1
mammalia	Rattus norvegicus	SLC6A9	GlyT1	XP_006238687.1
mammalia	Mus musculus	SLC6A9	GlyT1	NP_032161.2
mammalia	Homo sapiens	SLC6A9	GlyT1	NP_008865.2
aves	Gallus gallus	SLC6A9	GlyT	NP_001026450.1
teleosteli fish	Danio rerio	SLC6A9	GlyT	XP_005163551.1
insecta	Drosophila melanogaster		NAT5	NP_610517.1
insecta	Drosophila melanogaster		NAT3	NP_648293.1
insecta	Drosophila melanogaster		NAT4	NP_610755.2
insecta	Drosophila melanogaster		NAT2	NP_611364.2
insecta	Drosophila melanogaster		NAT6	NP_609726.1
insecta	Drosophila melanogaster		NAT1	NP_572219.1
insecta	Manduca sexta		CAATCH1	AAF18560.1
insecta	Manduca sexta		KAAT1	AAC24190.1
mammalia	Rattus norvegicus	SLC6A4	Sert	NP_037166.2
mammalia	Mus musculus	SLC6A4	Sert	NP_034614.2
mammalia	Homo sapiens	SLC6A4	5HTT	NP_001036.1
aves	Gallus gallus	SLC6A4	Sert	NP_998737.1
teleosteli fish	Salmo salar	SLC6A4	Sert	XP_014069496.1
teleosteli fish	Danio rerio	SLC6A4	Serta	NP_001035061.1
insecta	Manduca sexta	SLC6A4	Sert	AAN59781.1
insecta	Drosophila melanogaster	SLC6A4	Sert	NP_523846.2
mammalia	Rattus norvegicus	SLC6A3	DAT	NP_036826.1
mammalia	Mus musculus	SLC6A3	DAT	NP_034150.1
mammalia	Homo sapiens	SLC6A3	DAT	NP_001035.1
insecta	Drosophila melanogaster	SLC6A3	DAT	NP_571830.1
teleosteli fish	Salmo salar	SLC6A2	NET	XP_013982770.1
teleosteli fish	Danio rerio	SLC6A2	NET	XP_694138.3
mammalia	Mus musculus	SLC6A2	NET	NP_033235.3
mammalia	Rattus norvegicus	SLC6A2	NET	NP_112633.1
mammalia	Homo sapiens	SLC6A2	NET	NP_001034.1
aves	Gallus gallus	SLC6A2	NET	NP_990047.1
insecta	Drosophila melanogaster	SLC6A3	DatA	NP_523763.2
teleosteli fish	Salmo salar	SLC6A1	GAT1	XP_014023838.1
teleosteli fish	Danio rerio	SLC6A11	GAT	XP_017213744.2
mammalia	Mus musculus	SLC6A11	GAT	NP_766478.1
mammalia	Rattus norvegicus	SLC6A11	GAT	NP_077348.1
mammalia	Homo sapiens	SLC6A11	GAT	NP_055044.1
aves	Gallus gallus	SLC6A11	GAT	XP_414302.2
mammalia	Rattus norvegicus	SLC6A13	GAT2	XP_006237280.1
mammalia	Mus musculus	SLC6A13	GAT2	NP_653095.1
mammalia	Homo sapiens	SLC6A13	GAT2	NP_057699.2
aves	Gallus gallus	SLC6A13	GAT2	XP_004937983.2
teleosteli fish	Danio rerio	SLC6A13	GAT2	XP_002667408.5
mammalia	Mus musculus	SLC6A12	BGT2	NP_001368832.1
mammalia	Homo sapiens	SLC6A12	BGT	NP_003035.3
aves	Gallus gallus	SLC6A12	BGT	XP_416378.4
mammalia	Rattus norvegicus	SLC6A6	TauT	XP_008761345.1
mammalia	Mus musculus	SLC6A6	TauT	NP_033346.2
mammalia	Homo sapiens	SLC6A6	TauT	NP_003034.2
teleosteli fish	Danio rerio	SLC6A6b		NP_001032750.1
teleosteli fish	Salmo salar	SLC6A8	CreaT	XP_013990051.1
teleosteli fish	Danio rerio	SLC6A8		NP_001314797.1
mammalia	Rattus norvegicus	SLC6A8	CreaT	NP_059044.1
mammalia	Mus musculus	SLC6A8	CreaT	NP_001136281.1
mammalia	Homo sapiens	SLC6A8	CreaT	NP_005620.1
mammalia	Homo sapiens	SLC6A8	CreaT partial	AAA96028.1
aves	Gallus gallus	SLC6A8	CreaT:	XP_015148815.1
insecta	Drosophila melanogaster	SLC6A1	GAT1b	NP_726594.2
insecta	Drosophila melanogaster	SLC6A1	GAT1a	NP_651930.2
insecta	Manduca sexta	SLC6A1	GAT1	Q25512
teleosteli fish	Salmo salar	SLC6A11	GAT	XP_014023835.1
teleosteli fish	Danio rerio	SLC6A1	GAT1b	NP_001007363.1
mammalia	Homo sapiens	SLC6A1	GAT1	NP_003033.3
mammalia	Rattus norvegicus	SLC6A1	GAT1	NP_077347.1
mammalia	Mus musculus	SLC6A1	GAT1	NP_848818.1
aves	Gallus gallus	SLC6A1	GAT1	XP_414303.1

## Sheet: Foglio3
	drosophila melanogaster (Dm)	batteria
(NP_649295.1_Dm_SLC6:10.51,((((HID92521.1_Candidatus_Stahlbacteria_7:0.9454,	NP_649295.1	NQS99185.1
NQS99185.1_Zixibacteria_10:1.084)0.41:0.248,		HIE65659.1
pdb_3TU0_A_Chain_A_Leucine_Transporter_Leut:4.266)0.76:0.3052,		NES86806.1
((HIE65659.1_Nitrospira_1_2_5_6_12:0.5451,NCF71315.1_Chlamydiales_14:0.9226)
0.97:0.2211,(((NES86806.1_Moorea_11_13:0.1991,NET35458.1Cyanothece_3:0.3656)
0.86:0.1825,WP_146294423.1_Euhalothece_natronophila_8_9:0.6567)1:0.5357,
PIQ89566.1_Candidatus_Omnitrophica_4:0.8474)0.83:0.1735)0.99:0.3665)0.63:0.3364,
((NP_730264.1_Dm_SLC6:6.081,(NP_611064.2_Dm_SLC6:4.583,
(NP_723310.1_Dm_SLC6:0.5418,NP_609140.2_Dm_SLC6:0.3497)1:3.344)0.62:0.5306)
0.46:0.3171,((NP_726868.1_Dm_SLC6A17:1.127,
((((((NP_058859.1_Rn_SLC6A18_B_0_AT3:0.1346,
NP_001035782.1_Mm_SLC6A18_B_0_AT3:0.02395)1:0.2146,
NP_872438.2_Hs_SLC6A18_B_0_AT3:0.3377)1:0.4233,
NP_001108369.1_Dr_SLC6A18_B_0_AT3:0.5637)0.42:0.1233,
(((NP_001091648.1_Dr_SLC6A19_B_0_AT1dupl1:0.3193,
NP_001135287.1_Ss_SLC6A19_B_0_AT1:0.1928)0.88:0.07542,
MBB6682400.1_Aequorivita_15_16_17_18_19_20:0.1829)0.66:0.1002,
((NP_001034811.1_Rn_SLC6A19_B_0_AT1:0.02985,
NP_083154.1_Mm_SLC6A19_B_0_AT1:0.04261)1:0.1287,
NP_001003841.1_Hs_SLC6A19_B_0_AT1:0.1523)1:0.2545)1:0.508)1:0.3564,
((XP_418798.3_Gg_SLC6A20:0.3163,NP_064593.1_Hs_SLC6A20:0.04288)0.85:0.1039,
NP_035861.2_Mm_SLC6A20:0.1579)1:0.8828)0.99:0.2687,
(NP_611340.1_Dm_SLC6A17:0.9611,((((((NP_001280618.1_Mm_SLC6A17:0.01092,
NP_001028251.1_Rn_SLC6A17:0.00345)0.98:0.01847,NP_001010898.1_Hs_SLC6A17:0.0139)
1:0.06165,XP_417942.3_Gg_SLC6A17:0.06458)1:0.1247,
NP_001243653.1_Dr_NTT4_S:0.2916)
0.76:0.1072,((XP_013981187.1_Ss_SLC6A15_B_0_AT2-like:0.1683,
NP_001232001.1_Dr_SLC6A15_B_0_AT2:0.1809)0.99:0.09625,
(((NP_758824.1_Rn_SLC6A15_B_0_AT2:0.02253,CAJ29896.1_Mm_slc6a15_B0AT2:0.01266)
1:0.05487,NP_877499.1_Hs_SLC6A15_B_0_AT2:0.05336)0.99:0.04687,
XP_416124.1_Gg_SLC6A15_B_0_AT2:0.05567)0.99:0.1097)0.99:0.1877)1:0.4093,
(NP_054756.2_Hs_SLC6A16_NTT5:0.5595,(XP_006223349.1_Rn_SLC6A16_NTT5:0.3297,
NP_001311464.1_Mm_SLC6A16_NTT5:0.3118)1:0.8614)1:1.478)1:0.4975)0.71:0.1727)
0.67:0.1515)1:0.5841,((((NP_611836.2_Dm_SLC6A9_GlyT:1.224,
(((((NP_001032633.1_Rn_SLC6A14_B_0+:0.03114,NP_064433.3_Mm_SLC6A14_B_0+:0.03508)
0.71:0.0432,NP_009162.1_Hs_SLC6A14_B_0+:0.1303)1:0.2791,
XP_003641183.1_Gg_SLC6A14_B_0+_X1:0.2169)0.98:0.2186,
NP_001313379.1_Dr_SLC6A14_B_0+:0.5671)1:0.5768,
(((NP_001139485.1_Mm_SLC6A5_GlyT2:0.06951,XP_008757532.1_Rn_SLC6A5_GlyT2:0.0901)
0.2:0.0274,NP_004202.4_Hs_SLC6A5_GlyT2:0.05976)1:0.2422,
NP_001009557.1_Dr_SLC6A5_Glyt2:0.2646)1:0.5221)0.94:0.1608)0.14:0.0564,
((NP_055043.2_Hs_SLC6A7_ProT:0.9041,(NP_001167328.1_Ss_SLC6A2_ProT:0.3172,
XP_005161359.1_Dr_SLC6A7_ProT:0.1422)1:1.083)0.94:0.2593,
((((XP_006238687.1_Rn_SLC6A9_GlyT1:0.03407,NP_032161.2_Mm_SLC6A9_GlyT1:0.03673)
0.67:0.0218,NP_008865.2_Hs_SLC6A9_GlyT1:0.08172)1:0.1699,
NP_001026450.1_Gg_SLC6A9_GlyT:0.1847)0.78:0.09989,
XP_005163551.1_Dr_SLC6A9_GlyT:0.2516)1:0.709)0.52:0.1018)0.89:0.1094,
((((NP_610517.1_Dm_NAT5:0.4649,NP_648293.1_Dm_NAT3:0.6621)0.94:0.2135,
(NP_610755.2_Dm_NAT4:0.5945,NP_611364.2_Dm_NAT2:0.7806)1:0.292)0.96:0.1961,
NP_609726.1_Dm_NAT6:0.714)0.96:0.1932,(NP_572219.1_Dm_NAT1:0.7771,
(AAF18560.1_Ms_CAATCH1:0.1677,AAC24190.1_Ms_KAAT1:0.1009)1:0.8689)
0.47:0.1518)1:1.216)0.97:0.1819,(((((((NP_037166.2_Rn_SLC6A4_Sert:0.02875,
NP_034614.2_Mm_SLC6A4_Sert:0.01419)1:0.07298,NP_001036.1_Hs_SLC6A4_5HTT:0.02348)
1:0.1822,NP_998737.1_Gg_SLC6A4_Sert:0.2067)0.99:0.2088,
(XP_014069496.1_Ss_SLC6A4_Sert:0.1718,NP_001035061.1_Dr_SLC6A4_Sert4a:0.1832)
1:0.2724)1:0.4883,(AAN59781.1_Ms_SLC6A4_Sert:0.3357,
NP_523846.2_Dm_SLC6A4_Sert:0.2928)1:0.609)0.99:0.2508,
(((((NP_036826.1_Rn_SLC6A3_DAT:0.00839,NP_034150.1_Mm_SLC6A3_DAT:0.0025)
0.99:0.05364,NP_001035.1_Hs_SLC6A3_DAT:0.0378)1:0.1761,
NP_571830.1_Dr_SLC6A3_DAT:0.1881)1:0.2819,((XP_013982770.1_Ss_SLC6A2_NET:0.1229,
XP_694138.3_Dr_SLC6A2_NET:0.1569)1:0.1588,(((NP_033235.3_Mm_SLC6A2_NET:0,
NP_112633.1_Rn_SLC6A2_NET:0.106)0.99:0.064,NP_001034.1_Hs_SLC6A2_NET:0.05481)
1:0.1901,NP_990047.1_Gg_SLC6A2_NET:0.1137)1:0.184)0.98:0.1766)1:0.4395,
NP_523763.2_Dm_SLC6A3_DatA:0.7872)0.21:0.05617)1:0.3567,
((((((XP_014023838.1_Ss_SLC6A1_GAT1:0.1795,XP_017213744.2_Dr_SLC6A11_GAT:0.1352)
0.98:0.08647,(((NP_766478.1_Mm_SLC6A11_GAT:0.00554,
NP_077348.1_Rn_SLC6A11_GAT:0.00088)0.99:0.05722,
NP_055044.1_Hs_SLC6A11_GAT:0.04276)1:0.1015,XP_414302.2_Gg_SLC6A11_GAT:0.04121)
0.95:0.0731)1:0.2713,(((((XP_006237280.1_Rn_SLC6A13_GAT2:0.016,
NP_653095.1_Mm_SLC6A13_GAT2:0.04369)1:0.06264,
NP_057699.2_Hs_SLC6A13_GAT2:0.06042)1:0.09813,
XP_004937983.2_Gg_SLC6A13_GAT2:0.1358)1:0.1362,
XP_002667408.5_Dr_SLC6A13_GAT2:0.3585)0.96:0.1306,
((NP_001368832.1_Mm_SLC6A12_BGT2:0.1471,NP_003035.3_Hs_SLC6A12_BGT:0.1138)
1:0.2922,XP_416378.4_Gg_SLC6A12_BGT:0.26)0.99:0.1547)0.29:0.0695)1:0.2418,
(((XP_008761345.1_Rn_SLC6A6_TauT:0.00433,NP_033346.2_Mm_SLC6A6_TauT:0.0159)
0.78:0.03832,NP_003034.2_Hs_SLC6A6_TauT:0.05939)1:0.1542,
NP_001032750.1_Dr_SLC6A6b:0.1969)1:0.4617)1:0.1729,
(((XP_013990051.1_Ss_SLC6A8_CreaT:0.1582,NP_001314797.1_Dr_SLC6A8_CreaT1:0.1259)
1:0.1729,((NP_059044.1_Rn_SLC6A8_CreaT1:0,
(NP_001136281.1_Mm_SLC6A8_CreaT:0.00207,NP_005620.1_Hs_SLC6A8_CreaT1:0.01303)
0.72:0.00858)0:0,AAA96028.1_Hs_SLC6A10_CreaT:0.1892)1:0.2739)0.96:0.1445,
XP_015148815.1_Gg_SLC6A8_CreaT:0.3708)1:0.5374)0.97:0.1486,
(((NP_726594.2_Dm_SLC6A1_GAT1b:0.05858,NP_651930.2_Dm_SLC6A1_GAT1a:0)1:0.2787,
Q25512_Ms_SLC6A1_GAT1:0.1938)1:0.525,((XP_014023835.1_Ss_SLC6A11_GAT:0.205,
NP_001007363.1_Dr_SLC6A1_GAT1b:0.04064)0.97:0.09362,
((NP_003033.3_Hs_SLC6A1_GAT1:0.00917,(NP_077347.1_Rn_SLC6A1_GAT1:0.0012,
NP_848818.1_Mm_SLC6A1_GAT1:0.00616)0.97:0.02002)0.98:0.05054,
XP_414303.1_Gg_SLC6A1_GAT1:0.04105)0.98:0.1116)1:0.4216)1:0.2498)1:0.3242)
0.92:0.1206)0.071:0.1033)0.45:0.1961)0.14:0.5715):3.537);
